# Supplementary material for: Paraoxonase 3 gene polymorphisms are associated with occupational noise-induced deafness: A matched case-control study from China
Source: PLoS One. 2020 Oct 15;15(10):e0240615. doi: 10.1371/journal.pone.0240615 (PMC7561195; doi:10.1371/journal.pone.0240615)
Supplement: S1 File — Demographic characteristics and genotype result of each subject. (CSV) [file pone.0240615.s001.csv]

id	group	age	sex	duration	smoking	driking	BMI	work_type	exposure	0.5kHz	1kHz	2kHz	3kHz	4kHz	6kHz	serum_pon3	rs11767787	rs13226149	rs17882539
1	0	56	Male	9.75	0	1	23.84	manu	85	15	25	15	20	10	15	1024.81	1	1	1
2	0	48	Male	9.166666666	1	0	22.04	manu	102	20	15	20	20	15	15	1627.52	2	2	1
3	0	34	Male	8.333333334	0	1	21.38	manu	89	15	10	25	20	15	20	1473.9	1	1	1
4	0	46	Female	18.5	0	1	21.29	manu	89	10	10	10	10	20	15	1246.78	2	2	2
5	0	34	Male	12.41666666	1	1	24.51	manu	89	10	15	15	5	15	20	1542.36	1	1	1
6	0	34	Male	11.5	0	1	20.72	manu	86	5	20	10	5	20	20	1725.4	1	1	1
7	0	28	Male	9	0	0	23.71	manu	88	15	25	20	10	15	20	1800.41	1	1	1
8	0	29	Male	8.583333334	0	1	21.06	manu	89	10	10	25	10	20	25	1600.76	1	1	1
9	0	38	Male	10.75	0	0	21.72	manu	85	10	25	10	20	15	25	1832.93	1	1	1
10	0	47	Male	12.16666666	0	1	22.07	manu	93	15	20	15	25	20	20	1806.01	1	2	1
11	0	46	Male	9.75	0	0	21.84	manu	103	15	15	15	25	25	20	739.74	1	1	1
12	0	44	Male	7.25	0	0	22.86	manu	93	20	20	25	20	20	20	1811.43	2	2	2
13	0	48	Male	6.916666667	1	1	19.99	manu	89	20	5	20	20	15	15	1255.78	1	1	1
14	0	45	Male	5.916666666	0	1	21.27	manu	85	5	15	20	15	15	20	1960.06	1	1	1
15	0	48	Male	21.41666667	0	0	22.02	manu	89	5	10	25	15	20	20	1216.74	1	1	1
16	0	47	Male	8	1	1	22.43	manu	98	10	15	15	20	20	15	1338.2	1	1	1
17	0	50	Male	11	0	0	21.73	manu	113	10	10	10	25	20	15	1607.35	2	1	1
18	0	49	Male	15.16666666	0	1	22.93	manu	89	15	25	15	15	20	5	1448.99	1	1	1
19	0	49	Male	19.41666667	0	0	22.31	manu	93	15	20	5	20	15	10	1153.08	2	2	2
20	0	49	Male	9.25	0	1	21.55	manu	91	15	20	15	20	15	10	925.95	2	2	2
21	0	48	Male	10.66666666	1	0	22.69	manu	97	10	25	15	15	15	25	1291.96	2	2	1
22	0	36	Male	7.083333334	1	0	19.97	manu	86	15	15	20	10	20	20	1734.89	1	1	1
23	0	54	Male	9.666666667	0	1	20.87	manu	99	25	10	25	10	10	20	1387.5	1	1	1
24	0	51	Male	17.75	0	1	22.64	manu	88	20	15	25	15	10	15	1510.46	1	1	1
25	0	46	Female	9.666666667	0	1	21.28	manu	100	20	10	20	10	10	20	878.43	1	1	1
26	0	49	Male	11.58333333	1	1	22.49	manu	88	15	15	10	20	5	5	1654.27	1	1	1
27	0	48	Male	7.75	0	1	21.25	others	96	15	15	15	25	15	10	1429.36	1	1	1
28	0	53	Male	17.16666667	0	1	22.42	manu	93	10	10	15	15	15	10	1453.43	1	1	2
29	0	51	Male	5.083333333	0	0	21.66	transp	89	10	15	20	10	10	25	1413.03	2	2	1
30	0	35	Male	18	1	0	22.23	manu	89	15	10	15	5	10	25	1296.23	1	1	2
31	0	43	Male	12.5	0	0	21.15	manu	87	15	15	20	5	15	20	1233.44	2	2	1
32	0	50	Male	28.08333334	0	1	22.86	manu	87	20	25	10	10	10	20	1691.37	1	1	1
33	0	35	Male	13.83333333	1	1	21.36	manu	86	10	20	10	15	15	20	1756.39	1	1	1
34	0	41	Male	11.91666667	0	0	21.77	transp	91	10	15	15	20	20	15	1629.74	1	1	1
35	0	33	Male	11.66666666	0	1	21.74	transp	90	5	15	20	20	15	10	1239.77	1	1	1
36	0	38	Male	4.166666667	0	0	23.32	manu	100	5	10	20	15	20	15	616.8	1	1	1
37	0	59	Male	17	0	0	21.29	manu	92	10	20	15	10	25	20	1287.18	1	1	1
38	0	27	Male	3.25	1	0	23.06	manu	95	5	20	15	15	25	15	1448.6	1	1	1
39	0	46	Male	8.666666667	0	1	23.24	manu	112	15	5	20	20	20	20	484.42	1	1	1
40	0	44	Male	7.416666667	0	0	19.54	manu	91	15	5	20	15	20	20	1261.08	2	2	1
41	0	54	Male	11.08333333	0	0	21.12	manu	102	10	20	15	15	20	15	1516.74	1	1	1
42	0	30	Male	9.75	0	1	21.48	manu	101	10	15	25	10	20	20	1504.225	2	2	2
43	0	47	Male	15.75	0	0	21.74	manu	94	25	15	10	10	15	15	1492.47	1	1	1
44	0	47	Male	3.916666666	0	0	21.67	manu	95	25	10	15	20	15	20	1997.35	1	1	1
45	0	37	Male	14.41666667	0	1	21.62	others	103	10	10	15	20	10	15	1294.84	1	1	2
46	0	37	Male	4.916666666	1	0	20.49	manu	96	10	15	20	20	5	20	1592.79	1	1	1
47	0	38	Male	16.41666667	1	0	20.54	manu	90	25	15	20	15	10	10	1001.88	2	2	1
48	0	49	Male	3.833333333	1	0	17.25	manu	93	10	20	15	15	10	10	1281.83	2	1	1
49	0	52	Male	7.833333333	1	1	22.02	manu	105	20	20	15	20	15	15	1401.34	1	1	1
50	0	48	Male	14.25	0	1	21.36	manu	90	20	15	15	15	15	20	1597.62	2	2	1
51	0	54	Male	26.25	1	0	19.73	manu	93	15	15	20	20	20	20	1426.32	1	1	2
52	0	52	Male	12.91666667	1	0	21.65	manu	86	20	20	20	10	20	15	843.275	1	1	1
53	0	28	Female	12.58333333	1	0	18.5	building	91	15	25	25	10	25	20	1949.14	1	1	1
54	0	45	Female	8	0	0	23.66	manu	89	20	10	15	15	25	20	1768.02	1	1	1
55	0	54	Male	22.58333333	0	0	23.29	manu	92	10	5	10	10	20	15	1310.19	2	2	1
56	0	50	Male	13	0	1	20.93	manu	95	10	5	10	5	20	20	981.84	2	2	1
57	0	52	Male	8.916666667	1	1	21.94	manu	110	5	15	5	10	25	20	1589.01	1	1	1
58	0	54	Male	26.91666667	1	1	19.88	manu	91	5	10	15	15	20	15	1123.39	1	1	1
59	0	34	Male	10.41666667	0	0	22.16	manu	93	15	5	15	10	15	20	958.53	1	1	1
60	0	37	Male	5.666666667	0	1	24.19	manu	85	15	10	10	25	20	20	978.6	1	1	2
61	0	54	Male	12.58333333	0	0	23.48	manu	109	10	5	10	25	20	15	1231.45	1	1	2
62	0	44	Male	18.25	0	1	21.53	manu	90	15	10	25	10	15	20	1074.705	1	1	2
63	0	55	Male	13.75	1	0	21.06	manu	85	10	25	15	20	15	15	1305.17	1	1	1
64	0	45	Male	6.5	0	1	22.26	manu	98	10	10	10	20	10	20	1748.1	2	2	1
65	0	36	Male	10.83333333	0	1	21.68	manu	85	25	15	10	15	10	20	1518.74	1	1	2
66	0	46	Male	10.58333333	1	1	20.36	manu	97	20	10	5	20	15	15	1853.95	1	1	1
67	0	37	Male	9.833333333	0	1	21.83	manu	91	20	15	5	20	15	20	1907.76	1	1	1
68	0	58	Male	21.83333333	0	1	20.24	manu	89	20	15	15	25	20	15	1247.13	1	1	2
69	0	39	Male	7.25	0	1	21.45	manu	91	15	10	15	25	20	20	1566.55	1	1	1
70	0	51	Male	21.5	1	0	19.62	manu	90	10	10	20	20	20	10	995.06	1	1	1
71	0	31	Female	6.916666667	0	0	22.38	manu	107	10	15	20	15	15	15	1300.375	1	1	2
72	0	53	Male	24.91666667	1	0	21.46	manu	95	15	15	15	15	20	20	1319.19	1	1	1
73	0	40	Male	3.25	0	1	20.26	building	92	15	10	15	10	20	15	1132.26	1	1	1
74	0	48	Male	6.333333333	0	0	22.68	manu	89	5	10	25	15	15	20	1515.75	1	1	1
75	0	23	Male	6.166666667	0	1	22.91	manu	99	15	25	20	20	15	20	1724.27	1	1	1
76	0	44	Male	8	0	0	18.72	manu	87	10	20	20	25	10	15	1415.86	1	1	1
77	0	51	Male	7.25	0	0	19.71	manu	87	5	20	15	10	10	20	1274.95	1	1	1
78	0	48	Male	9.083333333	0	0	20.89	manu	94	10	15	15	15	15	15	2562.53	1	1	1
79	0	43	Male	22.58333333	0	1	20.96	manu	94	20	15	10	20	15	20	1336.105	1	1	1
80	0	43	Male	15.75	0	0	20.91	others	95	15	20	10	15	5	25	313.44	2	1	1
81	0	48	Male	11.58333333	0	0	22.42	manu	86	20	20	20	20	5	20	786.67	2	2	1
82	0	48	Male	10.16666667	1	0	19.92	manu	85	10	15	15	10	5	15	1354.22	1	1	1
83	0	49	Male	6.833333333	0	0	21.62	building	89	5	20	15	5	10	20	940.7	1	1	1
84	0	52	Male	15.41666667	1	0	22.76	transp	91	5	25	25	5	10	15	1619.89	1	1	1
85	0	56	Male	8.75	1	1	24.48	manu	89	15	15	20	10	15	20	1571.41	1	1	1
86	0	49	Male	8.75	1	1	19.74	manu	88	5	15	20	10	20	25	1773.72	1	1	1
87	0	45	Male	8.166666666	1	0	21.5	manu	94	10	20	15	5	20	25	1618.73	1	1	1
88	0	42	Female	9.416666667	0	0	20.98	manu	87	25	20	10	10	15	10	1136.99	1	1	1
89	0	51	Male	7.583333333	0	0	22.06	manu	95	10	15	10	25	20	25	1000.4	1	1	1
90	0	60	Male	7.833333333	0	0	19.17	manu	99	15	20	10	20	15	20	1631.805	1	1	2
91	0	37	Male	20.08333333	0	1	21.18	manu	87	10	15	15	15	25	10	603.215	1	2	1
92	0	48	Male	22.91666667	0	0	21.71	manu	93	5	20	5	20	25	15	587.61	1	1	1
93	0	43	Female	7.666666667	0	1	20.86	manu	96	10	15	15	20	25	20	1127.87	1	1	2
94	0	44	Male	11.91666667	1	0	20.86	manu	103	5	20	20	15	10	15	1199.54	1	1	1
95	0	48	Male	16.25	0	0	21.78	others	99	10	15	15	15	20	15	1571.13	1	1	1
96	0	36	Male	5.333333334	0	1	19.88	manu	93	15	20	10	20	20	15	817.375	1	1	1
97	0	46	Female	7.166666667	0	0	22.67	manu	98	20	15	10	15	25	20	1490.83	1	1	1
98	0	50	Male	24.33333333	0	1	22.65	manu	87	15	15	15	20	15	20	592.62	2	1	2
99	0	49	Male	18.66666667	0	1	19.31	manu	93	25	10	10	15	15	15	2076.48	2	2	1
100	0	44	Male	5.5	1	0	20.96	others	90	20	10	10	10	20	20	1170.14	2	2	2
101	0	50	Male	8.833333334	0	0	20.04	manu	88	15	10	20	10	25	25	1869.17	2	2	2
102	0	41	Male	13.5	0	0	22.56	manu	88	15	15	20	25	20	20	842.7	2	2	1
103	0	39	Male	13.83333333	1	0	23.18	transp	97	10	15	10	20	25	20	1342.15	1	1	1
104	0	33	Male	12.58333334	0	0	21.72	manu	102	10	10	10	20	25	25	1013.31	1	1	1
105	0	46	Male	24.41666667	1	1	20.21	manu	85	10	10	15	20	20	25	1690.79	1	1	1
106	0	48	Male	13.66666666	1	0	19.98	manu	110	15	15	10	25	20	10	570.6	2	2	1
107	0	55	Male	12.75	0	1	19.63	manu	85	5	15	10	25	15	15	1168.28	1	1	2
108	0	51	Male	13.5	1	0	21.66	manu	89	5	20	25	20	15	10	1277.41	1	1	1
109	0	44	Male	16.08333334	0	1	20.49	manu	93	10	20	15	15	10	10	1341.64	1	1	1
110	0	41	Male	14.41666667	0	0	21.08	building	111	15	15	20	15	10	15	872.775	1	1	2
111	0	46	Male	23.5	1	0	23.05	manu	90	15	15	20	10	20	20	1344.02	1	1	1
112	0	41	Male	22.16666667	0	0	22.8	manu	93	20	20	20	10	20	15	929.82	1	1	1
113	0	44	Male	18.08333334	0	0	18.84	manu	102	20	20	15	15	20	20	1277.46	1	1	1
114	0	40	Male	15.66666667	1	1	20.49	manu	101	15	20	15	20	25	15	1264.65	2	2	1
115	0	33	Male	13.75	0	0	22.42	manu	91	15	15	20	15	25	20	1106.36	1	1	1
116	0	37	Male	7.583333333	0	0	19.31	manu	94	20	15	20	20	20	20	1068.9	1	1	2
117	0	55	Male	15.33333333	1	0	22.41	manu	87	25	20	10	20	20	15	1197.57	1	1	1
118	0	32	Male	8.333333334	0	1	21.74	manu	90	10	15	10	25	15	20	1271.6	2	2	1
119	0	36	Male	15.41666666	1	1	22.47	manu	90	15	20	5	25	15	15	960.11	1	1	1
120	0	44	Male	21.58333334	0	0	20.79	manu	86	20	15	10	15	20	20	1437.73	2	2	2
121	0	51	Male	22.58333333	0	0	21.44	manu	97	25	15	5	15	20	20	1087.6	1	1	1
122	0	48	Male	11.75	0	0	21.82	manu	104	20	20	25	20	15	15	1227.81	2	2	1
123	0	44	Male	8.75	1	1	20.98	manu	92	15	10	20	20	20	20	1791.73	1	1	1
124	0	40	Male	11.58333334	1	0	21.01	manu	87	20	20	15	20	25	20	544.78	1	1	2
125	0	37	Male	4.25	0	1	20.41	transp	94	15	25	10	15	20	15	1609.66	2	2	1
126	0	34	Male	7.166666666	0	0	21.51	transp	93	10	25	20	15	20	20	778.68	1	1	1
127	0	49	Male	23.16666667	0	0	22.15	manu	96	25	20	15	20	20	10	1258.53	1	1	2
128	0	42	Male	12.33333333	0	1	22.24	manu	89	10	20	20	25	15	10	1093.85	1	1	1
129	0	35	Male	5.083333333	0	0	20.39	manu	86	20	10	20	25	15	15	1372.28	2	1	1
130	0	46	Male	19.5	1	1	23.41	manu	98	15	20	15	20	15	5	1079.5	2	2	1
131	0	34	Male	5.416666666	0	1	20.4	manu	99	20	15	15	20	20	10	1549.55	1	1	2
132	0	54	Male	27.66666666	1	0	20.9	manu	95	5	15	10	15	20	15	1136.12	1	1	1
133	0	47	Male	16.25	0	0	23.46	manu	89	5	20	15	20	15	20	1530.99	1	1	1
134	0	45	Male	22.41666667	0	0	20.36	manu	88	10	10	10	15	20	20	1063.63	1	1	1
135	0	58	Male	7.833333333	1	1	21.43	manu	98	20	10	5	20	20	25	1505.01	1	1	1
136	0	52	Male	6.083333334	1	0	22.15	manu	103	20	25	10	15	15	10	1041.77	1	1	2
137	0	37	Male	15.5	1	1	21.98	manu	91	15	20	10	20	20	15	1379.14	1	1	1
138	0	41	Male	16.66666667	0	1	22.09	manu	87	10	20	15	15	20	20	1218.54	1	1	1
139	0	30	Male	9	0	0	20.95	manu	99	15	15	25	20	15	20	1486.475	1	1	1
140	0	46	Male	16.41666667	0	0	20.81	manu	91	10	15	25	20	15	25	1504.55	1	1	1
141	0	50	Male	8.416666666	0	1	22.83	manu	90	15	10	20	15	20	25	1583.61	1	1	2
142	0	31	Male	9.083333333	1	1	20.71	manu	85	10	10	20	20	20	20	1715.26	1	1	1
143	0	36	Male	15.33333333	1	1	21.82	transp	102	15	10	15	25	15	10	1812.11	1	1	1
144	0	52	Male	18.91666667	1	0	21.64	manu	93	20	15	15	20	20	20	1809.56	2	2	2
145	0	42	Male	6.916666666	1	0	22.15	manu	89	15	15	20	20	10	20	520.82	1	1	1
146	0	39	Male	9.166666667	0	0	22.73	manu	94	25	15	15	20	20	25	540.1	1	1	1
147	0	45	Male	8.583333333	0	1	21.09	others	94	20	20	15	20	20	25	1872.9	1	1	1
148	0	57	Male	35.83333334	0	0	22.78	manu	95	25	20	20	15	25	10	1024.63	2	2	1
149	0	49	Male	13.08333333	1	0	21.75	manu	86	5	15	15	15	20	15	1173.18	2	2	1
150	0	45	Female	11.5	0	0	19.82	transp	98	25	15	10	10	20	20	715.3	1	1	1
1	1	55	Male	9.25	0	0	23.07	manu	91	20	25	50	60	75	70	1573.68	1	2	2
2	1	46	Male	9.083333333	1	1	21.03	manu	85	25	40	50	50	45	65	604.95	2	2	1
3	1	32	Male	8.666666667	1	0	20.62	manu	88	20	20	35	60	70	75	1477.6	1	1	1
4	1	47	Female	19	0	0	22.07	manu	86	25	20	50	55	50	65	1424.97	1	1	1
5	1	35	Male	11.83333333	0	0	21.69	manu	95	20	35	35	50	70	65	1648.355	2	1	2
6	1	32	Male	10.58333333	1	0	21.9	manu	97	30	35	40	45	45	55	1443.24	2	1	1
7	1	30	Male	8.416666667	0	1	20.57	manu	87	20	25	30	55	80	60	1021.68	1	1	1
8	1	27	Male	8.666666667	0	1	22.46	manu	92	20	20	60	50	70	75	1647.56	2	1	1
9	1	36	Male	9.916666667	0	0	21.28	manu	95	25	35	35	40	45	45	1454.4	1	1	1
10	1	49	Male	11.33333333	0	0	19.2	manu	101	25	30	45	55	50	60	1371.15	1	1	1
11	1	48	Male	9.25	1	1	21.66	manu	93	20	35	50	65	65	90	752.02	2	2	2
12	1	44	Male	6.5	0	1	22.19	manu	104	25	20	40	50	55	65	1288.48	1	2	1
13	1	46	Male	6.166666667	1	1	21.78	manu	90	20	30	35	35	60	70	1004.195	1	2	1
14	1	46	Male	6.083333333	0	0	19.36	manu	90	20	25	45	55	60	70	1404.41	1	1	1
15	1	47	Male	20.75	0	1	21.52	manu	92	20	40	50	55	55	60	681.95	2	1	2
16	1	47	Male	7.75	0	1	20.5	manu	100	25	25	30	45	80	85	1363.05	1	1	1
17	1	49	Male	11	0	0	19.92	manu	106	25	25	40	65	75	95	851.67	2	2	2
18	1	50	Male	14.33333333	1	0	21.46	manu	91	35	35	45	50	60	65	1579.765	1	1	1
19	1	51	Male	20	0	0	20.64	manu	97	20	25	30	50	60	65	1139.95	1	1	2
20	1	47	Male	9.666666667	0	1	19.37	manu	105	15	20	50	55	65	80	1350.25	1	2	2
21	1	46	Male	11.08333333	0	0	20.37	manu	87	10	15	65	60	65	50	1377.15	2	1	1
22	1	38	Male	6.666666667	0	1	21.08	manu	89	15	30	45	55	60	70	1464.69	1	1	2
23	1	54	Male	9.416666667	0	1	21.51	manu	92	25	30	35	65	70	65	1418.6	2	1	2
24	1	51	Male	18.33333333	0	1	19.33	manu	91	30	30	35	50	50	60	1197.77	2	2	2
25	1	47	Female	9.5	1	0	21.61	manu	85	20	20	40	45	45	65	715.53	2	1	1
26	1	48	Male	11.83333333	0	1	21.44	manu	85	15	20	65	85	90	100	1607.38	2	2	1
27	1	48	Male	7.25	1	0	20.96	others	91	30	30	40	60	65	70	1392.36	1	1	1
28	1	53	Male	18	0	0	20.94	manu	95	30	35	30	30	35	40	1147.13	1	2	1
29	1	50	Male	5.333333333	1	0	19.41	transp	90	10	15	65	60	65	50	1774.51	2	1	1
30	1	37	Male	18.16666667	1	0	21.84	manu	98	20	35	40	35	65	70	282.79	1	2	1
31	1	42	Male	13.16666667	0	0	22.19	manu	89	20	45	45	35	35	70	724.03	2	1	2
32	1	50	Male	27.16666667	0	0	22.97	manu	92	35	30	35	75	100	80	1794.93	1	1	1
33	1	36	Male	14.08333333	1	0	22.45	manu	93	25	45	85	85	100	110	920.96	1	2	1
34	1	41	Male	12.91666667	1	1	21.63	transp	97	15	25	25	45	80	80	703.49	1	2	1
35	1	32	Male	12.33333333	0	0	21.7	transp	91	20	25	35	80	90	85	1722.94	1	1	1
36	1	40	Male	4.75	0	1	20.69	manu	90	20	40	50	50	45	50	1566.58	2	2	1
37	1	59	Male	16.66666667	0	0	22.73	manu	97	40	50	60	70	70	70	702.1	1	2	2
38	1	25	Male	3.416666667	0	0	21.41	manu	94	25	30	20	50	70	55	497.695	1	1	2
39	1	46	Male	9.416666667	0	0	24.34	manu	94	20	25	35	45	60	60	1305.46	1	1	1
40	1	46	Male	8.416666667	1	0	20.02	manu	98	15	30	30	70	70	70	1270.47	1	2	1
41	1	54	Male	11.83333333	0	0	21.29	manu	87	30	30	30	65	85	70	1053.95	1	1	1
42	1	32	Male	10.75	1	1	18.96	manu	97	25	25	35	55	85	95	1422.78	1	1	1
43	1	48	Male	16	0	0	19.75	manu	102	30	35	40	55	60	55	1547.19	1	1	2
44	1	45	Male	4.583333333	0	1	21.96	manu	92	30	35	40	70	75	85	1197.82	2	1	2
45	1	37	Male	14.25	0	1	21.65	others	93	20	25	50	65	65	70	1314.28	1	1	2
46	1	39	Male	4.583333333	1	0	19.65	manu	93	15	25	40	50	65	50	1090.16	2	1	1
47	1	36	Male	16.16666667	1	1	21.86	manu	90	30	35	35	45	40	30	1186.67	1	1	2
48	1	49	Male	4	1	0	21.82	manu	89	20	30	25	50	55	40	1422.41	2	1	2
49	1	53	Male	7.583333333	1	0	19.79	manu	88	20	25	30	45	65	55	1019.45	2	2	1
50	1	48	Male	14.16666667	0	0	22.07	manu	85	30	40	40	65	70	60	897.715	1	1	1
51	1	56	Male	25.25	1	1	20.68	manu	90	20	30	40	50	65	50	1192.53	1	1	2
52	1	51	Male	13.41666667	0	0	23.96	manu	89	30	35	35	40	60	55	977.31	2	2	1
53	1	30	Female	11.83333333	0	1	24.06	building	89	25	45	50	50	60	90	1778.34	1	2	1
54	1	46	Female	7.5	0	0	21.69	manu	97	20	30	75	85	80	110	1195.39	2	1	1
55	1	56	Male	23.25	1	0	22.16	manu	89	25	25	40	85	90	110	1174.23	1	1	2
56	1	48	Male	13.25	0	0	21.02	manu	93	30	40	30	55	60	45	1681.9	2	1	1
57	1	51	Male	9.666666667	0	0	20.87	manu	90	20	35	30	55	65	50	1959.27	1	1	1
58	1	55	Male	26.91666667	0	1	21.3	manu	97	10	25	40	60	65	50	713.535	2	1	1
59	1	32	Male	10.66666667	0	0	22.27	manu	96	35	40	30	55	65	65	1241.42	1	1	1
60	1	39	Male	5.916666667	0	1	21.47	manu	85	20	25	55	65	65	70	1260.22	1	1	1
61	1	53	Male	13.58333333	0	0	25.88	manu	95	30	45	25	45	55	40	749.49	2	2	2
62	1	45	Male	17.75	0	0	22.22	manu	92	25	25	25	30	30	70	1449.9	1	1	1
63	1	55	Male	13.66666667	1	0	19.79	manu	93	25	40	30	70	75	70	1019.305	1	1	2
64	1	46	Male	7.416666667	0	1	19.77	manu	91	45	30	10	60	60	85	1832.18	2	1	2
65	1	36	Male	11.25	0	1	21.03	manu	96	25	25	40	60	65	75	1361.69	1	1	1
66	1	45	Male	10.5	0	1	22.11	manu	96	10	15	65	60	60	45	527.44	1	2	2
67	1	37	Male	10.75	1	1	22.91	manu	110	15	20	35	75	75	70	1346.12	1	1	1
68	1	57	Male	21.5	1	1	20.88	manu	90	20	30	30	45	45	50	686.56	1	1	1
69	1	39	Male	6.5	1	1	20.96	manu	92	35	30	45	50	60	80	825.33	1	2	2
70	1	49	Male	21.25	0	0	23.58	manu	97	35	40	45	50	60	65	651	2	2	1
71	1	29	Female	6	0	1	20.31	manu	93	30	30	40	60	60	65	1163.55	1	1	2
72	1	55	Male	25	0	0	22.16	manu	86	30	40	60	70	65	90	1537.95	1	1	1
73	1	38	Male	3.083333333	0	1	22.3	building	108	20	30	40	60	80	75	1415.03	1	1	1
74	1	47	Male	6.333333333	1	0	21.72	manu	89	30	50	70	65	70	75	1473.48	1	2	1
75	1	25	Male	7	1	0	22.27	manu	103	25	45	40	65	85	95	306.4	2	2	2
76	1	45	Male	8.166666667	0	0	20.38	manu	89	20	25	40	40	70	80	1354.59	1	1	1
77	1	53	Male	7.166666667	0	1	23.67	manu	91	25	25	20	70	75	70	342.49	1	1	2
78	1	48	Male	9.083333333	0	1	23.31	manu	92	30	25	50	65	65	85	1450.59	1	1	1
79	1	45	Male	22.33333333	1	0	23.2	manu	113	20	20	40	65	65	80	1327.71	1	1	1
80	1	45	Male	16.33333333	1	0	21.55	others	94	30	40	40	45	45	75	1103	2	2	1
81	1	46	Male	11.33333333	0	1	22.37	manu	93	35	40	30	55	65	65	1820.545	1	1	1
82	1	49	Male	9.333333333	1	0	21.46	manu	103	20	25	35	65	65	45	495.14	2	2	2
83	1	47	Male	7.083333333	0	0	22.39	building	91	25	25	40	85	90	110	1134.79	1	1	2
84	1	52	Male	15.75	0	0	23.66	transp	90	25	25	40	60	65	75	980.55	2	2	1
85	1	55	Male	9.583333333	1	0	21.04	manu	91	40	40	20	50	60	60	1022.905	2	1	2
86	1	48	Male	8.333333333	1	0	22.88	manu	101	30	40	45	60	70	50	1502.53	2	1	2
87	1	43	Male	8.833333333	0	0	22.98	manu	91	30	35	45	50	50	40	1131.19	1	1	1
88	1	42	Female	8.416666667	1	1	20.34	manu	90	20	30	40	35	40	60	422.21	2	2	1
89	1	52	Male	7.833333333	0	0	22.13	manu	91	35	35	40	80	85	90	1532.12	1	2	1
90	1	61	Male	6.833333333	0	1	22.38	manu	92	10	20	50	75	85	105	994.52	2	2	1
91	1	37	Male	19.58333333	1	0	21.31	manu	91	20	20	65	80	70	65	608.95	2	1	2
92	1	46	Male	23.41666667	1	0	20.88	manu	93	20	25	65	70	85	110	853.8	1	2	2
93	1	45	Female	8	0	0	21.64	manu	91	30	40	40	50	65	70	732.33	1	1	2
94	1	44	Male	12.91666667	0	0	20.93	manu	85	20	20	35	35	65	50	1206.43	1	2	2
95	1	48	Male	15.66666667	1	1	22.96	others	108	30	30	30	55	60	55	1272.06	2	2	1
96	1	36	Male	4.916666667	1	1	21.68	manu	88	25	45	65	65	70	75	1494.63	1	1	2
97	1	44	Female	6.75	1	1	21.2	manu	97	20	25	30	50	60	85	1474.39	1	1	1
98	1	48	Male	23.33333333	0	1	22.7	manu	87	20	20	50	55	60	40	1063.675	2	1	2
99	1	47	Male	18	1	0	21.66	manu	87	15	40	45	55	50	50	635.39	2	1	1
100	1	42	Male	5.75	0	0	21.48	others	92	40	55	85	75	75	85	791.955	1	1	1
101	1	50	Male	8.666666667	0	0	22.4	manu	97	25	45	50	55	65	80	1373.13	2	1	2
102	1	42	Male	12.83333333	0	1	23.55	manu	90	30	40	50	55	50	50	946.85	2	1	1
103	1	40	Male	13	0	0	21.57	transp	93	30	40	40	50	65	70	1543.85	1	2	1
104	1	35	Male	12.41666667	1	0	22.57	manu	99	20	50	65	80	75	85	1343.23	1	2	2
105	1	47	Male	24.91666667	1	1	21.2	manu	89	10	30	40	45	55	55	1912.6	1	2	1
106	1	47	Male	14.33333333	1	1	21.05	manu	91	20	33	45	25	55	55	1403.18	2	2	1
107	1	54	Male	13	1	0	22.27	manu	100	25	30	55	55	55	65	651.69	1	1	2
108	1	49	Male	14.33333333	1	0	21.25	manu	89	55	50	55	55	70	70	738.48	2	1	2
109	1	42	Male	15.66666667	0	0	21.68	manu	85	50	45	70	85	75	80	964.145	1	2	2
110	1	40	Male	13.41666667	0	0	21.07	building	112	10	30	40	65	65	55	1283.16	2	2	1
111	1	48	Male	23.5	0	1	22.05	manu	92	10	15	50	60	80	90	1237.41	1	2	2
112	1	42	Male	21.25	0	1	20.45	manu	92	30	30	40	65	75	80	852.66	1	1	1
113	1	42	Male	18.41666667	0	1	21.25	manu	106	20	20	40	55	60	55	916.5	1	1	2
114	1	40	Male	15.5	1	0	22.85	manu	98	30	35	60	65	65	70	1055.66	1	2	1
115	1	32	Male	14.33333333	1	0	21.58	manu	95	15	25	35	70	70	65	1370.7	1	1	1
116	1	39	Male	8	0	1	22.62	manu	101	15	25	35	30	50	70	716.59	2	2	2
117	1	54	Male	14.58333333	0	1	20.25	manu	91	30	35	50	55	50	65	856.77	2	1	1
118	1	34	Male	8.416666667	0	0	22.02	manu	94	15	20	60	55	55	65	1419.565	1	1	1
119	1	37	Male	14.58333333	1	1	22.38	manu	91	15	25	65	65	55	45	1783.31	2	2	1
120	1	46	Male	22.16666667	0	0	20.7	manu	91	15	30	50	65	60	65	1291.1	2	2	1
121	1	51	Male	23.08333333	0	1	22.44	manu	96	30	35	35	40	35	60	1139.29	2	2	1
122	1	49	Male	12.33333333	1	0	23.43	manu	101	25	35	35	40	55	65	1752.72	1	1	1
123	1	45	Male	9	0	0	22.05	manu	93	30	30	30	45	60	70	995.73	1	2	1
124	1	39	Male	10.66666667	0	1	22.66	manu	92	25	25	35	45	75	75	502.66	1	1	2
125	1	39	Male	5	0	0	21.83	transp	88	30	35	35	35	40	65	450.21	2	1	2
126	1	33	Male	7.833333333	0	0	23.22	transp	92	25	35	40	50	55	80	1141	1	2	1
127	1	49	Male	22.91666667	0	0	19.95	manu	86	15	20	60	55	55	65	743.35	1	1	1
128	1	42	Male	12.08333333	0	1	20.74	manu	86	25	50	60	65	65	80	1102.39	1	2	1
129	1	34	Male	5	1	0	22.17	manu	87	15	25	65	65	55	45	1103.39	1	1	1
130	1	47	Male	18.58333333	0	1	19.73	manu	100	25	30	40	55	60	65	443.25	2	2	2
131	1	32	Male	5.083333333	0	0	21.04	manu	94	25	45	50	40	45	60	828.32	1	1	2
132	1	53	Male	27.83333333	0	0	22.95	manu	96	15	20	40	70	70	70	933.6	1	1	1
133	1	47	Male	15.5	0	1	22.51	manu	88	30	30	40	65	75	80	461.06	2	1	1
134	1	47	Male	22.25	0	0	20.85	manu	90	25	40	35	55	55	55	1362.72	1	1	1
135	1	56	Male	8	0	0	20.05	manu	99	20	25	40	50	80	90	1648.7	1	1	1
136	1	50	Male	5.916666667	1	0	20.99	manu	95	25	25	25	30	35	40	619.62	1	1	1
137	1	39	Male	14.58333333	0	0	21.5	manu	88	20	20	40	75	80	65	920.24	1	2	1
138	1	40	Male	16	1	0	22.8	manu	88	25	25	30	50	60	65	1758.49	1	1	1
139	1	30	Male	9	0	0	21.89	manu	93	15	20	50	80	75	80	588.58	2	2	2
140	1	44	Male	15.75	0	1	21.66	manu	89	15	30	30	50	75	80	1306.49	1	2	2
141	1	49	Male	7.833333333	1	0	23.02	manu	104	30	30	35	65	65	75	858.09	1	2	2
142	1	31	Male	8.583333333	0	0	22.22	manu	89	25	40	45	50	45	25	1267.8	1	1	1
143	1	37	Male	15.33333333	1	0	23.77	transp	90	35	45	40	75	75	75	1249.86	1	1	1
144	1	54	Male	17.91666667	0	0	21.71	manu	88	30	35	35	35	40	65	1132.27	1	1	1
145	1	40	Male	7.833333333	0	1	22.61	manu	90	15	20	60	55	55	65	1014.23	1	1	1
146	1	38	Male	8.166666667	0	1	20.95	manu	90	25	25	25	30	35	40	1686.005	2	2	1
147	1	45	Male	8.5	0	0	22.78	others	89	20	25	55	80	85	75	1050	1	2	2
148	1	57	Male	36.41666667	0	1	21.99	manu	85	30	5	35	40	40	60	897.06	2	2	2
149	1	49	Male	13.83333333	1	1	23.3	manu	93	50	55	50	75	85	80	1203.93	1	1	1
150	1	43	Female	10.91666667	1	1	21.88	transp	93	25	20	50	55	50	65	1143.58	1	1	1
